# Supplementary material for: Upstream Open Reading Frame Mediated Translation of WNK8 Is Required for ABA Response in Arabidopsis
Source: Int J Mol Sci. 2021 Oct 1;22(19):10683. doi: 10.3390/ijms221910683 (PMC8509022; doi:10.3390/ijms221910683)
Supplement: Supplementary file 1 [file ijms-22-10683-s001.zip › Table S1.xlsx]

## Sheet: Sheet1
Table S1. Primers used in this study.
Name	Oligotide (5'---3')	Purpose
1F	AAAGATCCTTCTGGCCGTTAC	for genotyping
1R	TGCCATGAATTCAGGAGTACC
2F	CAAATGCAAAGTTTCAAACGG
2R	TGAGGGCTGTTACTTTGATCG
LBb1.3	ATTTTGCCGATTTCGGAAC
Salk_073786-LP	CAGCAGTAATAGCGGCAGTTC
Salk_073786-RP	AAGATTTGGGACCTTGAGAGC
Actin2-qF	CTCCTTTGTTGCTGTTGACTAC	for qRT-PCR
Actin2-qR	GCACAATGTTACCGTACAGATC
WNK8-qPCRF1	GCAAACTGTGAACTCGAAAGAT
WNK8-qPCRR1	TGGTTAAACTGTGACTCGATCA
RD29B-qF	GAAACCAAAGATGAGTCGACAC
RD29B-qR	TTTTTCGTAAACCGGAGTCAAC
COR47-qF	GAAGATCAAGGAGAAGCTTCCT
COR47-qR	TTCTTCACTTCCTCTTCAGTGG
WNK8pro-F1	aagcttTACGTGTAAGCTGCTTGCCATTAT	for pWNK8:GUS, pWNK8m:GUS
WNK8pro-R1	ccatggATATGTATGCACAACACAACAAACAAAG
WNK8pro-R2	ccatggTGATGATCCACCATGATTTTGATTTTGGT
WNK8pro-mutF	TGGATCATCAATCGAAGGATTTAATC
WNK8pro-mutR	GATTAAATCCTTCGATTGATGATCCA
cWNK8-F1	GTTGTGTTGTGCATACATATCCATGGATGGCTTCTGGTTCTGGATTTTTAG	for pWNK8:WNK8-Myc and pWNK8m:WNK8-Myc
cWNK8-R1	CCTCAGATCTACCATGGTCACAGATCCTCTTCAGAGATGAGTTTCTGCTCAGAGATGTTAACTGCTTTTTG
WNK8-attR1	GGGGACAAGTTTGTACAAAAAAGCAGGCTTCATGGCTTCTGGTTCTGGA
WNK8-attR2	GGGGACCACTTTGTACAAGAAAGCTGGGTCAGAGATGTTAACTGCTTTTTG
W8ORF-NaF1	GGGGACAAGTTTGTACAAAAAAGCAGGCTTCATGGAAGGATTTAATCG	for 35S:native1-uORF-GFP and 35S:FS-uORF-GFP
W8ORF-NaR1	GGGGACCACTTTGTACAAGAAAGCTGGGTCACAATCGGAGAAAGCCTC
W8ORF-FS1F	GGGGACAAGTTTGTACAAAAAAGCAGGCTTCATGGAAGGATTTACATCG
W8ORF-FS1R	GGGGACCACTTTGTACAAGAAAGCTGGGTCAATCGGAGAAAGCCTCGA
W8ORF-NaR2	GGGGACCACTTTGTACAAGAAAGCTGGGTCTAAGAAGAAGAAATGGAC
W8ORF-FS2R	GGGGACCACTTTGTACAAGAAAGCTGGGTCAGGAGGAAGAGATGGACGGAGGAGATACAAGTC
W8ORF-FS3F	GGGGACAAGTTTGTACAAAAAAGCAGGCTTCATGGAAGGATTTCAATCGGATAAA
W8ORF-FS3R	GGGGACCACTTTGTACAAGAAAGCTGGGTCCAATCGGAGAAAGCCACACGAGCG
W8UTR-InF	CGGTATCGATAAGCTTCCTTTCATTGATTTCATC	for 35S:uORF-GUS and 35S:uORFm-GUS
W8UTR-InR	TAGAACTAGTGGATCCATATGTATGCACAACACA
WNK8-UTRm1-F	ATCAAAATCATCGTGGATCATCAA
WNK8-UTRm1-R	TTGATGATCCACGATGATTTTGAT
WNK8-UTRm1+2-F	ATCATCGTGGATCATCAATCGAAG
WNK8-UTRm1+2-R	CTTCGATTGATGATCCACGATGAT
WNK8-UTR-F	CCATGGCCTTTCATTGATTTCATCA
